# Supplementary material for: The Role of Human Transportation Networks in Mediating the Genetic Structure of Seasonal Influenza in the United States
Source: PLoS Pathog. 2015 Jun 18;11(6):e1004898. doi: 10.1371/journal.ppat.1004898 (PMC4472840; doi:10.1371/journal.ppat.1004898)
Supplement: S1 Table — (CSV) [file ppat.1004898.s001.csv]

Subtype	Accession	State	Date
H3N2	EU502382	UT	11/13/2003
H3N2	EU501336	TX	10/2/2003
H3N2	EU502360	TX	10/3/2003
H3N2	CY008916	NY	11/12/2003
H3N2	CY000065	NY	12/9/2003
H3N2	EU502288	NJ	11/20/2003
H3N2	CY000889	NY	1/6/2004
H3N2	CY000761	NY	1/30/2004
H3N2	EU502316	NY	11/19/2003
H3N2	CY001053	NY	11/16/2003
H3N2	CY001029	NY	1/6/2004
H3N2	CY001229	NY	1/6/2004
H3N2	CY000917	NY	12/19/2003
H3N2	CY000001	NY	12/20/2003
H3N2	CY001421	NY	12/1/2003
H3N2	CY008868	NY	11/24/2003
H3N2	CY009260	NY	1/15/2004
H3N2	CY008892	NY	12/15/2003
H3N2	CY008884	NY	12/8/2003
H3N2	CY009252	NY	1/12/2004
H3N2	CY000193	NY	12/16/2003
H3N2	EU502189	GA	12/15/2003
H3N2	EU502190	GA	12/15/2003
H3N2	CY090957	TX	11/20/2003
H3N2	EU502406	WI	12/16/2003
H3N2	CY090965	NJ	11/26/2003
H3N2	EU502130	AZ	10/23/2003
H3N2	EU502356	TX	10/3/2003
H3N2	EU502359	TX	10/3/2003
H3N2	EU502353	TX	10/3/2003
H3N2	EU502187	FL	11/6/2003
H3N2	EU502198	GA	11/3/2003
H3N2	CY001021	NY	10/28/2003
H3N2	EU502355	TX	10/3/2003
H3N2	EU502367	TX	10/27/2003
H3N2	EU502357	TX	10/3/2003
H3N2	EU502354	TX	10/3/2003
H3N2	EU502358	TX	10/3/2003
H3N2	CY001624	NY	11/28/2003
H3N2	CY090941	CA	11/13/2003
H3N2	EU501337	TX	10/3/2003
H3N2	CY001285	NY	10/31/2003
H3N2	CY000049	NY	12/4/2003
H3N2	CY000057	NY	12/10/2003
H3N2	EU502199	GA	11/7/2003
H3N2	CY001045	NY	12/29/2003
H3N2	EU502304	NY	12/29/2003
H3N2	EF473613	NY	12/29/2003
H3N2	CY090925	SC	10/21/2003
H3N2	CY001064	NY	12/10/2003
H3N2	CY000161	NY	12/8/2003
H3N2	EU502352	TX	12/1/2003
H3N2	EU502275	NE	11/14/2003
H3N2	EF473616	NE	11/14/2003
H3N2	CY000105	NY	12/15/2003
H3N2	EU502279	NE	12/8/2003
H3N2	EF473627	NE	12/8/2003
H3N2	EU502370	TX	10/13/2003
H3N2	EF473614	AZ	12/22/2003
H3N2	EU502131	AZ	12/22/2003
H3N2	CY000089	NY	12/8/2003
H3N2	EU502245	MO	11/11/2003
H3N2	EU502124	AZ	11/26/2003
H3N2	CY001293	NY	12/4/2003
H3N2	CY002344	NY	11/28/2003
H3N2	CY001712	NY	11/28/2003
H3N2	EU502172	CO	11/3/2003
H3N2	CY000033	NY	1/9/2004
H3N2	CY000097	NY	12/10/2003
H3N2	CY000153	NY	12/8/2003
H3N2	CY000169	NY	12/10/2003
H3N2	CY001205	NY	12/16/2003
H3N2	CY000973	NY	12/29/2003
H3N2	CY000145	NY	12/4/2003
H3N2	CY008908	NY	1/13/2004
H3N2	CY001213	NY	12/29/2003
H3N2	CY092201	IL	10/28/2003
H3N2	CY090933	MO	11/6/2003
H3N2	EF473629	NE	12/4/2003
H3N2	EU502276	NE	12/4/2003
H3N2	EU502302	NY	1/4/2004
H3N2	EF473619	NY	1/4/2004
H3N2	EF473628	WI	1/7/2004
H3N2	EU502411	WI	1/7/2004
H3N2	EU502318	OK	10/24/2003
H3N2	EU502213	IA	11/17/2003
H3N2	EU502212	IA	11/13/2003
H3N2	CY092108	IL	1/20/2004
H3N2	CY000901	NY	11/12/2003
H3N2	EU502267	NC	12/10/2003
H3N2	EU502393	VA	11/6/2003
H3N2	EU502339	SD	12/2/2003
H3N2	CY090973	GA	1/20/2004
H3N2	EU501278	LA	10/21/2003
H3N2	EU502122	AR	11/17/2003
H3N2	EU502186	FL	11/4/2003
H3N2	CY001648	NY	11/18/2003
H3N2	EF473611	NC	12/29/2003
H3N2	EU502270	NC	12/29/2003
H3N2	EU502123	AR	10/16/2003
H3N2	CY090949	SC	11/13/2003
H3N2	CY000249	NY	12/18/2003
H3N2	CY092209	GA	12/5/2003
H3N2	CY000009	NY	11/19/2003
H3N2	CY000965	NY	12/26/2003
H3N2	CY001341	NY	12/23/2003
H3N2	EF473632	NC	12/19/2003
H3N2	EU502268	NC	12/19/2003
H3N2	CY001061	NY	12/1/2003
H3N2	EF473620	VA	12/3/2003
H3N2	EU502390	VA	12/3/2003
H3N2	CY000473	NY	10/27/2003
H3N2	CY001037	NY	10/31/2003
H3N2	CY000017	NY	12/2/2003
H3N2	CY000505	NY	12/8/2003
H3N2	CY000081	NY	12/9/2003
H3N2	CY000949	NY	12/10/2003
H3N2	CY000561	NY	1/6/2004
H3N2	CY008900	NY	11/21/2003
H3N2	CY008876	NY	12/31/2003
H3N2	CY000881	NY	12/10/2003
H3N2	CY000513	NY	10/31/2003
H3N2	EF473618	NY	1/5/2004
H3N2	EU502303	NY	1/5/2004
H3N2	EF473624	VA	11/19/2003
H3N2	EU502395	VA	11/19/2003
H3N2	CY000137	NY	12/2/2003
H3N2	CY001632	NY	11/27/2003
H3N2	EF473621	NE	12/16/2003
H3N2	EU502281	NE	12/16/2003
H3N2	CY009244	NY	11/19/2003
H3N2	CY000121	NY	12/13/2003
H3N2	EU502423	WV	11/5/2003
H3N2	CY091173	CA	12/17/2003
H3N2	CY091213	CA	12/19/2003
H3N2	CY091221	CA	12/16/2003
H3N2	EF473625	NY	4/22/2004
H3N2	EU502313	NY	4/22/2004
H3N2	CY000025	NY	11/29/2003
H3N2	CY001640	NY	11/28/2003
H3N2	CY000257	NY	2/5/2004
H3N2	CY000957	NY	12/16/2003
H3N2	EF473612	NC	12/23/2003
H3N2	EU502266	NC	12/23/2003
H3N2	EU502293	NM	12/1/2003
H3N2	EF473623	NM	12/1/2003
H3N2	EU502294	NM	12/1/2003
H3N2	EU502436	WY	12/2/2003
H3N2	EF473617	OR	12/29/2003
H3N2	EU502320	OR	12/29/2003
H3N2	CY000377	NY	12/18/2003
H3N2	CY000353	NY	11/26/2003
H3N2	CY000265	NY	12/11/2003
H3N2	CY001221	NY	12/29/2003
H3N2	CY000177	NY	12/8/2003
H3N2	CY001112	NY	10/28/2003
H3N2	CY000909	NY	12/3/2003
H3N2	CY000361	NY	12/2/2003
H3N2	CY000041	NY	12/3/2003
H3N2	CY000769	NY	12/16/2003
H3N2	CY000521	NY	12/12/2003
H3N2	CY001088	NY	12/1/2003
H3N2	CY001096	NY	12/4/2003
H3N2	EU502129	AZ	10/23/2003
H3N2	CY001512	NY	12/16/2003
H3N2	EU502128	AZ	11/10/2003
H3N2	CY000129	NY	11/11/2003
H3N2	CY091461	CA	12/10/2003
H3N2	EU502437	WY	12/9/2003
H3N2	EF473609	WY	12/9/2003
H3N2	EU502371	TX	11/5/2003
H3N2	EU501516	OK	12/8/2003
H3N2	CY000073	NY	12/12/2003
H3N2	EF473622	AZ	1/28/2004
H3N2	CY000777	NY	12/21/2003
H3N2	EU502336	SD	1/11/2004
H3N2	EU502214	ID	11/6/2003
H3N2	CY000785	NY	12/9/2003
H3N2	EU501290	TN	12/3/2003
H3N2	CY091117	MO	1/9/2004
H3N2	EU502127	AZ	1/28/2004
H3N2	EU502399	VT	12/22/2003
H3N2	EF473633	NC	12/1/2003
H3N2	EU502269	NC	12/21/2003
H3N2	EF473626	WI	1/2/2004
H3N2	EU502408	WI	1/2/2004
H3N2	CY000345	NY	11/12/2003
H3N2	EU502221	IN	12/17/2003
H3N2	EU502398	VT	12/19/2003
H3N2	EU501484	NY	1/6/2004
H3N2	CY000369	NY	1/5/2004
H3N2	CY090981	MO	1/12/2005
H3N2	EU502286	NH	10/11/2004
H3N2	EU502409	WI	10/8/2004
H3N2	EU502345	TN	2/7/2005
H3N2	EU502346	TN	2/11/2005
H3N2	EU502412	WI	10/18/2004
H3N2	EU501578	WA	10/14/2004
H3N2	EU502401	WA	10/14/2004
H3N2	EU502282	NE	11/9/2004
H3N2	CY002024	NY	11/30/2004
H3N2	EU502238	ME	11/29/2004
H3N2	CY002584	NY	12/1/2004
H3N2	CY002464	NY	1/6/2005
H3N2	EU502233	MA	1/7/2005
H3N2	EU502228	KY	11/27/2004
H3N2	EU502230	KY	4/1/2005
H3N2	CY006131	NY	1/19/2005
H3N2	EU502229	KY	12/3/2004
H3N2	EU502136	AZ	1/5/2005
H3N2	CY002736	NY	1/4/2005
H3N2	EU502290	NJ	2/13/2005
H3N2	CY002256	NY	12/29/2004
H3N2	EU502248	MO	12/29/2004
H3N2	EU502416	WI	1/17/2005
H3N2	CY091005	IL	4/6/2005
H3N2	CY090989	SC	2/11/2005
H3N2	FJ975056	OK	3/4/2005
H3N2	EU502429	WY	1/14/2005
H3N2	EU502428	WY	1/14/2005
H3N2	EU502430	WY	1/14/2005
H3N2	EU502244	MO	2/11/2005
H3N2	EU502247	MO	1/3/2005
H3N2	EF462544	OK	2/21/2005
H3N2	EU502433	WY	2/2/2005
H3N2	EU502432	WY	2/1/2005
H3N2	EU502431	WY	2/3/2005
H3N2	EU502426	WY	3/10/2005
H3N2	EU502256	MT	1/28/2005
H3N2	EU502255	MT	1/28/2005
H3N2	EU502298	NV	4/22/2005
H3N2	EU502392	VA	1/7/2005
H3N2	EU502254	MT	10/2/2004
H3N2	EF462550	OK	3/4/2005
H3N2	EU502373	TX	10/12/2004
H3N2	EU502232	LA	1/26/2005
H3N2	CY091429	CA	2/7/2005
H3N2	EU501469	MS	12/14/2004
H3N2	CY092217	NJ	2/10/2005
H3N2	CY002408	NY	12/21/2004
H3N2	CY006076	NY	2/2/2005
H3N2	CY091125	GA	1/25/2005
H3N2	EU502274	ND	10/20/2004
H3N2	EU501511	ND	10/20/2004
H3N2	EU502169	CO	10/27/2004
H3N2	EU502414	WI	11/22/2004
H3N2	EU501580	WI	11/6/2004
H3N2	CY002600	NY	12/26/2004
H3N2	EU502417	WI	1/21/2005
H3N2	EU502415	WI	1/17/2005
H3N2	EU502413	WI	11/22/2004
H3N2	CY003408	NY	12/27/2004
H3N2	EU502135	AZ	2/15/2005
H3N2	EU502337	SD	12/2/2004
H3N2	CY003056	NY	1/24/2005
H3N2	EU502210	IA	1/30/2005
H3N2	EU502374	TX	12/14/2004
H3N2	EU502410	WI	11/29/2004
H3N2	EU502283	NE	3/23/2005
H3N2	EU502227	KS	1/18/2005
H3N2	EF462551	OK	3/2/2005
H3N2	EF462549	OK	3/16/2005
H3N2	CY002064	NY	12/21/2004
H3N2	CY002048	NY	12/27/2004
H3N2	CY002032	NY	1/29/2005
H3N2	EU502385	UT	1/12/2005
H3N2	EU502400	VT	12/13/2004
H3N2	EU502418	WI	1/20/2005
H3N2	EU502170	CO	1/21/2005
H3N2	CY092257	CA	2/8/2005
H3N2	CY091549	CA	2/7/2005
H3N2	EU502425	WV	1/25/2005
H3N2	CY002456	NY	2/22/2005
H3N2	CY006147	NY	2/2/2005
H3N2	CY002016	NY	1/3/2005
H3N2	CY006139	NY	2/1/2005
H3N2	EU502278	NE	1/3/2005
H3N2	EU502309	NY	1/3/2005
H3N2	EU502289	NJ	12/26/2004
H3N2	EU502378	TX	2/9/2005
H3N2	CY002216	NY	12/9/2004
H3N2	CY006371	NY	11/27/2004
H3N2	CY003664	NY	11/8/2004
H3N2	CY008516	NY	10/19/2004
H3N2	EU502394	VA	1/7/2005
H3N2	EU502193	GA	12/14/2004
H3N2	EU502335	SC	2/4/2005
H3N2	CY002472	NY	12/28/2004
H3N2	CY002712	NY	11/8/2004
H3N2	CY009268	NY	12/10/2004
H3N2	CY002504	NY	12/7/2004
H3N2	CY006291	NY	2/8/2005
H3N2	CY003640	NY	2/9/2005
H3N2	CY003648	NY	3/7/2005
H3N2	CY002056	NY	1/7/2005
H3N2	EU502310	NY	1/5/2005
H3N2	EU502330	RI	1/24/2005
H3N2	CY002440	NY	12/16/2004
H3N2	EU502192	GA	1/6/2005
H3N2	EU502184	FL	3/10/2005
H3N2	CY002080	NY	12/24/2004
H3N2	EU502252	MS	2/27/2005
H3N2	CY002288	NY	12/9/2004
H3N2	CY002000	NY	1/17/2005
H3N2	CY003040	NY	12/28/2004
H3N2	EU502375	TX	12/27/2004
H3N2	CY006115	NY	11/1/2004
H3N2	CY002040	NY	12/22/2004
H3N2	CY002720	NY	1/4/2005
H3N2	CY002424	NY	11/18/2004
H3N2	CY007643	NY	11/18/2004
H3N2	CY002768	NY	11/22/2004
H3N2	CY003032	NY	11/6/2004
H3N2	CY002608	NY	11/11/2004
H3N2	CY006435	NY	11/11/2004
H3N2	CY019141	NY	12/22/2004
H3N2	CY006123	NY	1/7/2005
H3N2	CY019811	NY	12/22/2004
H3N2	CY090997	SC	3/10/2005
H3N2	CY019157	NY	12/22/2004
H3N2	CY002264	NY	1/28/2005
H3N2	CY002192	NY	12/20/2004
H3N2	CY002416	NY	11/5/2004
H3N2	CY019165	NY	12/22/2004
H3N2	CY002200	NY	1/3/2005
H3N2	CY002224	NY	12/22/2004
H3N2	CY002760	NY	11/6/2004
H3N2	CY006155	NY	1/18/2005
H3N2	CY019149	NY	12/22/2004
H3N2	CY002240	NY	1/29/2005
H3N2	CY002488	NY	3/23/2005
H3N2	CY003336	NY	12/28/2004
H3N2	EU501485	NY	11/18/2004
H3N2	EU501486	NY	11/18/2004
H3N2	EU502306	NY	11/9/2004
H3N2	EU502307	NY	11/19/2004
H3N2	EU502308	NY	11/19/2004
H3N2	EU502191	GA	1/27/2005
H3N2	EU502419	WI	1/8/2005
H3N2	CY002280	NY	11/4/2004
H3N2	CY002184	NY	2/15/2005
H3N2	EU502246	MO	10/22/2004
H3N2	CY091133	TX	2/16/2005
H3N2	CY003048	NY	1/18/2005
H3N2	CY002072	NY	3/4/2005
H3N2	EU502427	WY	3/15/2005
H3N2	CY019269	NY	1/10/2005
H3N2	CY020533	NY	1/10/2005
H3N2	CY019277	NY	1/10/2005
H3N2	CY019293	NY	1/10/2005
H3N2	CY019285	NY	1/10/2005
H3N2	EU502424	WV	1/5/2005
H3N2	CY002728	NY	12/15/2004
H3N2	CY019317	NY	1/10/2005
H3N2	CY019301	NY	1/10/2005
H3N2	CY002448	NY	2/16/2005
H3N2	CY006084	NY	3/8/2005
H3N2	CY019309	NY	1/10/2005
H3N2	CY002008	NY	2/2/2005
H3N2	CY003344	NY	1/4/2005
H3N2	CY002432	NY	12/8/2004
H3N2	CY003416	NY	12/16/2004
H3N2	CY002480	NY	1/5/2005
H3N2	CY002592	NY	12/20/2004
H3N2	CY019189	NY	1/10/2005
H3N2	CY002176	NY	12/1/2004
H3N2	CY002784	NY	12/9/2004
H3N2	CY002776	NY	2/15/2005
H3N2	CY002208	NY	12/20/2004
H3N2	CY003072	NY	12/16/2004
H3N2	CY020053	NY	1/10/2005
H3N2	CY019253	NY	12/27/2004
H3N2	CY019261	NY	12/27/2004
H3N2	CY019819	NY	12/27/2004
H3N2	CY002248	NY	12/28/2004
H3N2	CY019245	NY	12/27/2004
H3N2	CY002232	NY	12/27/2004
H3N2	CY019181	NY	12/27/2004
H3N2	CY021989	NY	12/27/2004
H3N2	CY019173	NY	12/27/2004
H3N2	CY091525	CA	12/2/2005
H3N2	EU502132	AZ	1/11/2006
H3N2	EU501835	WI	10/19/2005
H3N2	EU502197	GA	1/24/2006
H3N2	CY172191	NY	11/10/2005
H3N2	CY091501	CA	10/25/2005
H3N2	CY172287	NY	2/14/2006
H3N2	CY091013	CA	11/30/2005
H3N2	EU502249	MO	1/3/2006
H3N2	EU502404	WA	11/30/2005
H3N2	EU502234	MA	11/30/2005
H3N2	CY091509	CA	11/2/2005
H3N2	EU502321	OR	11/29/2005
H3N2	CY058073	NY	1/1/2006
H3N2	EU502311	NY	1/1/2006
H3N2	CY172223	NY	1/11/2006
H3N2	CY054275	NY	1/1/2006
H3N2	CY091541	CA	12/5/2005
H3N2	EU502216	ID	12/21/2005
H3N2	CY020077	NY	2/23/2006
H3N2	CY020069	NY	2/23/2006
H3N2	CY020061	NY	2/23/2006
H3N2	CY020357	NY	2/23/2006
H3N2	CY019827	NY	2/23/2006
H3N2	CY172255	NY	1/24/2006
H3N2	CY173599	NY	12/20/2005
H3N2	CY172207	NY	1/4/2006
H3N2	EU502196	GA	1/23/2006
H3N2	CY091045	IL	2/15/2006
H3N2	EU516029	OH	3/1/2006
H3N2	CY172279	NY	2/7/2006
H3N2	EU502347	TN	3/7/2006
H3N2	EU516031	OH	4/3/2006
H3N2	EU502195	GA	1/18/2006
H3N2	CY091141	GA	1/9/2006
H3N2	CY172239	NY	1/13/2006
H3N2	CY172231	NY	1/12/2006
H3N2	CY091517	CA	11/29/2005
H3N2	CY091021	TX	12/19/2005
H3N2	EU502215	ID	11/27/2005
H3N2	EU502273	NC	2/21/2006
H3N2	CY172431	NY	3/7/2006
H3N2	CY172495	NY	3/14/2006
H3N2	CY091029	IL	12/23/2005
H3N2	EU502211	IA	12/12/2005
H3N2	EU502280	NE	4/1/2006
H3N2	CY172271	NY	2/7/2006
H3N2	CY172247	NY	1/24/2006
H3N2	EU502287	NH	3/6/2006
H3N2	CY172399	NY	2/27/2006
H3N2	CY091053	CA	2/21/2006
H3N2	EU501621	CA	10/11/2005
H3N2	EU502323	PA	11/13/2005
H3N2	EU502376	TX	11/15/2005
H3N2	CY172463	NY	3/12/2006
H3N2	CY172471	NY	3/12/2006
H3N2	EU502331	RI	3/6/2006
H3N2	CY172343	NY	2/16/2006
H3N2	EU502314	NY	4/17/2006
H3N2	EU502185	FL	12/5/2005
H3N2	CY172415	NY	3/6/2006
H3N2	EU501905	FL	1/19/2006
H3N2	CY058071	FL	1/19/2006
H3N2	CY172303	NY	2/15/2006
H3N2	CY172455	NY	3/9/2006
H3N2	CY172527	NY	3/31/2006
H3N2	CY054272	FL	1/19/2006
H3N2	CY172383	NY	2/20/2006
H3N2	CY091037	TX	2/13/2006
H3N2	CY172503	NY	3/16/2006
H3N2	CY172519	NY	3/22/2006
H3N2	CY172511	NY	3/20/2006
H3N2	CY172215	NY	1/8/2006
H3N2	CY020101	NY	3/1/2006
H3N2	CY019843	NY	3/1/2006
H3N2	CY019333	NY	3/1/2006
H3N2	CY019851	NY	3/1/2006
H3N2	CY172447	NY	3/8/2006
H3N2	CY020109	NY	3/1/2006
H3N2	EF462554	OK	1/12/2006
H3N2	CY091077	MO	4/5/2006
H3N2	EU501986	TN	3/1/2006
H3N2	EU502277	NE	1/16/2006
H3N2	EU502251	MO	2/3/2006
H3N2	EU501966	KY	4/2/2006
H3N2	CY091085	IL	4/6/2006
H3N2	CY091061	SC	3/28/2006
H3N2	EU502292	NJ	1/21/2006
H3N2	CY172327	NY	2/15/2006
H3N2	CY172295	NY	2/14/2006
H3N2	EU502386	UT	12/6/2005
H3N2	EF462553	OK	2/25/2006
H3N2	EU502421	WI	4/7/2006
H3N2	EU199252	WY	2/9/2006
H3N2	EU502434	WY	2/9/2006
H3N2	CY091533	CA	11/15/2005
H3N2	EU502377	TX	11/28/2005
H3N2	CY172199	NY	12/27/2005
H3N2	EU502171	CO	12/3/2005
H3N2	EU502242	MN	3/13/2006
H3N2	EU502090	WY	1/23/2006
H3N2	CY054271	NH	1/2/2006
H3N2	CY058070	NH	1/2/2006
H3N2	EU502391	VA	1/30/2006
H3N2	EU502134	AZ	3/2/2006
H3N2	EU502133	AZ	2/22/2006
H3N2	EU502250	MO	2/24/2006
H3N2	CY172311	NY	4/20/2006
H3N2	CY020093	NY	2/28/2006
H3N2	CY019325	NY	2/28/2006
H3N2	CY172407	NY	2/28/2006
H3N2	CY020085	NY	2/28/2006
H3N2	CY019939	NY	2/28/2006
H3N2	CY019835	NY	2/28/2006
H3N2	EF462555	OK	1/3/2006
H3N2	EU502194	GA	1/2/2006
H3N2	EU502322	OR	2/6/2006
H3N2	EU502271	NC	3/9/2006
H3N2	EU502317	OH	1/26/2006
H3N2	CY013797	NY	3/22/2006
H3N2	CY012792	NY	3/22/2006
H3N2	EU502272	NC	2/8/2006
H3N2	EU502312	NY	1/26/2006
H3N2	EF473473	NY	1/26/2006
H3N2	CY054274	NY	1/26/2006
H3N2	CY172263	NY	2/6/2006
H3N2	CY091069	TX	4/4/2006
H3N2	CY172439	NY	3/7/2006
H3N2	CY172359	NY	2/17/2006
H3N2	CY172375	NY	2/17/2006
H3N2	CY172335	NY	2/16/2006
H3N2	CY172367	NY	2/17/2006
H3N2	CY172351	NY	2/17/2006
H3N2	CY172423	NY	3/7/2006
H3N2	CY172319	NY	2/15/2006
H3N2	CY172479	NY	3/13/2006
H3N2	EU502420	WI	3/29/2006
H3N2	CY172391	NY	2/24/2006
H3N2	CY013232	NY	4/5/2006
H3N2	CY172487	NY	3/13/2006
H3N2	CY020125	NY	3/2/2006
H3N2	CY020133	NY	3/2/2006
H3N2	CY020365	NY	3/2/2006
H3N2	CY019859	NY	3/2/2006
H3N2	CY020117	NY	3/2/2006
H3N2	CY014159	NY	4/5/2006
H3N2	CY016995	NY	4/6/2006
H3N2	CY025485	NY	3/5/2007
H3N2	EU516019	DE	3/17/2007
H3N2	EU100715	WI	12/15/2006
H3N2	EU199362	WI	2/14/2007
H3N2	CY025843	NY	3/5/2007
H3N2	CY026147	CO	1/8/2007
H3N2	EU100713	MD	12/17/2006
H3N2	CY025739	CA	1/29/2007
H3N2	EU199380	MN	3/26/2007
H3N2	CY172895	NY	2/6/2007
H3N2	CY022877	CA	2/5/2007
H3N2	EU199363	VT	2/1/2007
H3N2	CY172751	NY	2/11/2007
H3N2	EU100720	FL	1/9/2007
H3N2	EU100696	WI	12/27/2006
H3N2	EU502586	WI	12/27/2006
H3N2	EU502602	WI	12/27/2006
H3N2	EU100697	NY	11/29/2006
H3N2	EU502546	NY	11/29/2006
H3N2	CY030197	IL	3/14/2007
H3N2	CY030205	VA	3/13/2007
H3N2	EU199343	CO	2/25/2007
H3N2	CY022878	CO	2/26/2007
H3N2	EU199276	NJ	1/14/2007
H3N2	EU199278	NJ	1/27/2007
H3N2	CY026195	CA	3/13/2007
H3N2	CY031563	CA	3/12/2007
H3N2	CY025835	NY	2/21/2007
H3N2	EU199345	WI	3/26/2007
H3N2	EU199359	PA	3/9/2007
H3N2	CY172767	NY	2/28/2007
H3N2	CY025859	AL	3/7/2007
H3N2	EU199272	WI	1/15/2007
H3N2	CY172831	NY	3/26/2007
H3N2	CY172783	NY	3/5/2007
H3N2	CY025907	KY	2/21/2007
H3N2	CY025747	TX	3/2/2007
H3N2	EU199271	NY	2/1/2007
H3N2	EU199279	NJ	2/1/2007
H3N2	CY022876	CO	10/30/2006
H3N2	EU516100	CA	12/8/2006
H3N2	EU100685	CA	12/8/2006
H3N2	EU100686	CA	12/8/2006
H3N2	EU502585	WI	12/16/2006
H3N2	EU100716	WI	12/16/2006
H3N2	EU100670	WI	12/16/2006
H3N2	EU502584	WI	12/16/2006
H3N2	EU199255	CO	12/8/2006
H3N2	EU502573	CO	12/8/2006
H3N2	EU100701	WI	12/12/2006
H3N2	CY022882	CO	3/12/2007
H3N2	EU199280	TN	2/9/2007
H3N2	EU199267	IN	1/23/2007
H3N2	EU199268	IN	2/1/2007
H3N2	EU100714	MD	12/12/2006
H3N2	CY025341	FL	3/14/2007
H3N2	CY026243	CA	3/6/2007
H3N2	CY172791	NY	3/7/2007
H3N2	CY172903	NY	3/26/2007
H3N2	CY172775	NY	3/2/2007
H3N2	CY026019	IL	1/15/2007
H3N2	CY026027	IL	1/15/2007
H3N2	CY026883	KY	2/5/2007
H3N2	CY027579	CA	2/28/2007
H3N2	CY092249	CA	4/30/2007
H3N2	CY022888	CO	4/2/2007
H3N2	CY025883	VT	3/1/2007
H3N2	CY025541	VT	2/26/2007
H3N2	CY172863	NY	4/15/2007
H3N2	CY172855	NY	4/13/2007
H3N2	CY027195	VT	3/1/2007
H3N2	CY025899	IL	2/27/2007
H3N2	CY025867	VT	3/2/2007
H3N2	CY025501	VT	3/2/2007
H3N2	CY025875	VT	2/27/2007
H3N2	CY033457	VT	2/16/2007
H3N2	CY034406	VT	3/5/2007
H3N2	CY025413	VT	3/5/2007
H3N2	EU516054	CO	2/6/2007
H3N2	EU199258	CO	1/17/2007
H3N2	CY172879	NY	4/24/2007
H3N2	EU199284	VA	3/14/2007
H3N2	EU199265	TX	1/30/2007
H3N2	CY022934	IL	2/4/2007
H3N2	EU199357	MA	3/6/2007
H3N2	EU199285	VA	3/5/2007
H3N2	CY172815	NY	3/16/2007
H3N2	EU199365	VT	4/11/2007
H3N2	CY172807	NY	3/15/2007
H3N2	EU199360	SC	2/28/2007
H3N2	EU199346	WI	3/10/2007
H3N2	CY172799	NY	3/8/2007
H3N2	CY027715	IL	2/24/2007
H3N2	CY026251	CO	3/7/2007
H3N2	CY022880	CO	3/5/2007
H3N2	CY092241	CA	3/19/2007
H3N2	CY025477	IL	2/19/2007
H3N2	CY026787	CA	3/7/2007
H3N2	CY027587	IL	3/6/2007
H3N2	EU199259	GA	1/16/2007
H3N2	EU199376	TX	2/27/2007
H3N2	EU199347	TX	3/8/2007
H3N2	CY034414	NY	3/14/2007
H3N2	CY172735	NY	2/10/2007
H3N2	CY025731	NY	3/6/2007
H3N2	CY172871	NY	4/16/2007
H3N2	CY025643	NY	1/17/2007
H3N2	CY172847	NY	4/13/2007
H3N2	CY172839	NY	4/11/2007
H3N2	CY035882	MS	2/6/2007
H3N2	CY022891	CO	4/2/2007
H3N2	CY022890	CO	4/2/2007
H3N2	EU516105	WI	1/21/2007
H3N2	EU199273	WI	1/21/2007
H3N2	CY028443	KY	1/17/2007
H3N2	EU199368	ID	5/14/2007
H3N2	CY022889	CO	3/19/2007
H3N2	CY022884	CO	3/12/2007
H3N2	CY022883	CO	3/12/2007
H3N2	CY027547	CO	1/8/2007
H3N2	CY027539	CO	1/8/2007
H3N2	EU199257	CO	1/9/2007
H3N2	CY026771	WA	2/12/2007
H3N2	EU502580	WA	12/18/2006
H3N2	EU100700	WA	12/18/2006
H3N2	EU502579	WA	12/19/2006
H3N2	EU100699	WA	12/19/2006
H3N2	EU199274	ID	1/22/2007
H3N2	EU199270	NY	1/30/2007
H3N2	CY026843	OR	2/13/2007
H3N2	CY027795	OR	2/6/2007
H3N2	CY027075	OR	2/13/2007
H3N2	EU100698	WA	1/10/2007
H3N2	CY026163	CO	3/7/2007
H3N2	CY172823	NY	3/23/2007
H3N2	CY027107	OR	2/19/2007
H3N2	CY027683	OR	2/6/2007
H3N2	EU199371	ID	4/23/2007
H3N2	CY026035	AL	3/1/2007
H3N2	CY031555	KY	3/12/2007
H3N2	CY022935	IL	3/18/2007
H3N2	CY022892	CO	4/2/2007
H3N2	CY026827	OR	2/26/2007
H3N2	CY028475	TX	3/14/2007
H3N2	CY026667	CO	2/14/2007
H3N2	CY027867	VA	3/12/2007
H3N2	CY025421	CA	2/19/2007
H3N2	EU199367	WA	1/26/2007
H3N2	EU199361	ID	1/25/2007
H3N2	CY025707	IL	3/1/2007
H3N2	CY027123	OR	2/13/2007
H3N2	CY028371	OR	2/8/2007
H3N2	EU199369	MN	2/4/2007
H3N2	EU199378	MN	3/17/2007
H3N2	EU199262	NM	1/16/2007
H3N2	EU199261	NM	1/13/2007
H3N2	EU199264	TX	1/23/2007
H3N2	CY027563	TX	2/20/2007
H3N2	CY025851	TX	2/26/2007
H3N2	EU199358	MN	4/27/2007
H3N2	CY022937	LA	3/11/2007
H3N2	CY026603	WA	2/8/2007
H3N2	EU199266	MO	2/3/2007
H3N2	EU199281	MO	2/22/2007
H3N2	CY026259	IL	3/7/2007
H3N2	CY026747	IL	3/6/2007
H3N2	CY026307	VA	1/8/2007
H3N2	CY030053	CO	2/28/2007
H3N2	CY027571	CO	3/7/2007
H3N2	CY025723	CO	3/6/2007
H3N2	CY054277	PA	3/3/2007
H3N2	EU199282	MN	2/14/2007
H3N2	CY172759	NY	2/16/2007
H3N2	CY058074	PA	3/3/2007
H3N2	CY028740	VA	3/1/2007
H3N2	CY026275	TX	3/9/2007
H3N2	EU199375	TX	5/31/2007
H3N2	EU199377	SD	1/23/2007
H3N2	EU199277	NJ	1/24/2007
H3N2	EU199260	MO	1/29/2007
H3N2	CY025755	FL	2/2/2007
H3N2	CY028299	OH	2/12/2007
H3N2	CY026555	TX	2/20/2007
H3N2	CY025277	IL	3/9/2007
H3N2	EU199344	TX	4/16/2007
H3N2	EU516042	PA	3/3/2007
H3N2	CY026707	CO	2/26/2007
H3N2	CY172743	NY	2/12/2007
H3N2	CY025603	VT	2/28/2007
H3N2	CY025611	CO	3/8/2007
H3N2	CY022879	CO	3/5/2007
H3N2	EU516049	PA	3/3/2007
H3N2	CY022893	CO	4/2/2007
H3N2	CY026923	OH	3/2/2007
H3N2	CY022886	CO	3/12/2007
H3N2	EU199379	WY	3/14/2007
H3N2	EU199364	SD	1/21/2007
H3N2	EU100722	NC	1/18/2007
H3N2	CY025349	CO	2/6/2007
H3N2	EU199370	WA	3/4/2007
H3N2	CY025715	NY	2/27/2007
H3N2	CY025931	CO	2/27/2007
H3N2	EU199283	NC	3/22/2007
H3N2	EU516045	MI	5/3/2007
H3N2	CY022887	CO	3/19/2007
H3N2	EU199373	DE	3/19/2007
H3N2	CY022885	CO	3/12/2007
H3N2	EU199372	RI	5/17/2007
H3N2	EU516032	MI	4/18/2007
H3N2	CY027499	OH	2/23/2007
H3N2	CY022894	CO	4/2/2007
H3N2	CY031994	MD	2/11/2008
H3N2	EU516073	FL	10/9/2007
H3N2	EU566973	WI	11/28/2007
H3N2	FJ975058	OK	12/5/2007
H3N2	FJ975061	OK	2/11/2008
H3N2	FJ975062	OK	2/11/2008
H3N2	EU516044	NV	10/5/2007
H3N2	EU779524	ID	2/1/2008
H3N2	EU516202	AZ	12/23/2007
H3N2	EU516067	CA	11/1/2007
H3N2	EU516203	NC	11/6/2007
H3N2	EU516212	CA	12/10/2007
H3N2	CY030034	MD	1/17/2008
H3N2	EU516213	TN	12/21/2007
H3N2	CY030021	MD	1/17/2008
H3N2	CY032018	NJ	2/7/2008
H3N2	CY031990	MD	1/27/2008
H3N2	EU779510	FL	2/6/2008
H3N2	CY032065	SC	2/22/2008
H3N2	CY044764	MA	2/27/2008
H3N2	CY032619	SC	2/29/2008
H3N2	EU567008	WI	11/21/2007
H3N2	CY031930	CO	1/28/2008
H3N2	CY032074	SC	3/20/2008
H3N2	CY037575	OH	2/26/2008
H3N2	EU885497	LA	1/10/2008
H3N2	EU716462	LA	1/2/2008
H3N2	CY032034	OK	2/4/2008
H3N2	CY032109	TX	1/24/2008
H3N2	CY032635	MS	2/27/2008
H3N2	CY032585	TX	3/3/2008
H3N2	CY173271	NY	3/11/2008
H3N2	EU566995	MO	12/18/2007
H3N2	EU516211	CA	12/18/2007
H3N2	EU516215	AZ	12/27/2007
H3N2	EU516207	WI	12/20/2007
H3N2	CY030032	NC	1/12/2008
H3N2	CY030033	NV	1/14/2008
H3N2	EU885520	NE	1/22/2008
H3N2	EU779508	MN	1/21/2008
H3N2	CY032119	TX	1/25/2008
H3N2	EU779498	MS	1/25/2008
H3N2	CY036967	NY	2/25/2008
H3N2	EU779520	MS	1/23/2008
H3N2	EU885540	WA	12/12/2007
H3N2	EU516214	WA	12/12/2007
H3N2	EU516208	AZ	12/14/2007
H3N2	CY031920	CA	2/4/2008
H3N2	CY030030	SC	1/10/2008
H3N2	CY032113	TX	1/25/2008
H3N2	CY032121	TX	1/28/2008
H3N2	CY032112	TX	1/24/2008
H3N2	CY032000	AR	2/6/2008
H3N2	CY032020	NJ	3/6/2008
H3N2	CY037863	CA	2/19/2008
H3N2	EU852003	NE	1/24/2008
H3N2	FJ975074	OK	3/1/2008
H3N2	CY037567	KY	2/25/2008
H3N2	CY038791	CA	2/13/2008
H3N2	CY031886	AL	3/14/2008
H3N2	CY038815	CA	2/20/2008
H3N2	EU516206	NJ	12/19/2007
H3N2	EU516062	TX	11/11/2007
H3N2	EU516210	FL	11/14/2007
H3N2	EU516077	FL	11/7/2007
H3N2	EU516205	TX	10/13/2007
H3N2	CY032029	NC	3/20/2008
H3N2	CY030036	LA	1/15/2008
H3N2	CY030044	LA	1/22/2008
H3N2	CY030012	NV	12/26/2007
H3N2	CY173111	NY	1/30/2008
H3N2	CY038839	CA	2/21/2008
H3N2	CY044500	MA	1/28/2008
H3N2	CY032014	NV	1/30/2008
H3N2	EU885526	VT	2/1/2008
H3N2	CY032200	MD	2/1/2008
H3N2	CY034424	NV	2/19/2008
H3N2	CY031925	CA	3/4/2008
H3N2	FJ532086	IL	2/19/2008
H3N2	CY173183	NY	2/18/2008
H3N2	CY044461	MA	2/26/2008
H3N2	EU779532	GA	2/26/2008
H3N2	CY044740	MA	2/26/2008
H3N2	FJ549055	IL	2/19/2008
H3N2	EU851999	NY	2/13/2008
H3N2	FJ549056	NY	2/13/2008
H3N2	CY173175	NY	2/13/2008
H3N2	CY034463	WA	2/27/2008
H3N2	CY032040	OK	2/19/2008
H3N2	CY031884	AL	2/15/2008
H3N2	CY032011	NE	2/15/2008
H3N2	CY030003	NV	12/26/2007
H3N2	CY032035	OK	2/6/2008
H3N2	CY031903	AR	2/14/2008
H3N2	CY030048	OK	1/23/2008
H3N2	CY030017	CO	1/22/2008
H3N2	CY031921	CA	2/9/2008
H3N2	CY032085	SD	3/28/2008
H3N2	CY032627	OK	2/26/2008
H3N2	CY044780	MA	3/1/2008
H3N2	CY037847	KS	3/5/2008
H3N2	EU885532	OR	3/11/2008
H3N2	CY032108	TX	1/24/2008
H3N2	CY032032	OK	1/30/2008
H3N2	EU716446	MD	1/29/2008
H3N2	EU885516	NJ	3/14/2008
H3N2	CY031933	CO	2/3/2008
H3N2	CY032019	NJ	2/14/2008
H3N2	CY032136	TX	2/5/2008
H3N2	CY032579	OK	2/28/2008
H3N2	CY044548	MA	2/7/2008
H3N2	CY032189	WA	3/26/2008
H3N2	CY032649	TX	2/11/2008
H3N2	CY031939	FL	3/3/2008
H3N2	CY034471	CA	3/4/2008
H3N2	CY034445	CA	2/20/2008
H3N2	CY032634	AL	2/27/2008
H3N2	CY031890	AZ	3/27/2008
H3N2	CY034451	WA	5/7/2008
H3N2	EU851993	LA	1/13/2008
H3N2	CY038495	PA	2/21/2008
H3N2	EU716492	VA	2/5/2008
H3N2	CY044540	MA	2/6/2008
H3N2	EU851995	LA	1/12/2008
H3N2	CY032008	NE	2/6/2008
H3N2	CY031938	FL	2/14/2008
H3N2	CY034461	WA	3/27/2008
H3N2	CY032007	NE	2/6/2008
H3N2	CY037799	OH	2/18/2008
H3N2	CY030023	OK	1/23/2008
H3N2	CY044596	MA	2/15/2008
H3N2	CY044429	MA	2/13/2008
H3N2	EU885501	FL	2/5/2008
H3N2	CY032565	TX	2/12/2008
H3N2	CY034443	CA	2/19/2008
H3N2	CY034442	CA	2/15/2008
H3N2	CY032015	NV	1/30/2008
H3N2	CY031922	CA	2/9/2008
H3N2	CY032167	TX	2/22/2008
H3N2	CY044644	MA	2/20/2008
H3N2	CY034470	MS	3/3/2008
H3N2	CY031896	AR	2/5/2008
H3N2	CY031919	CA	2/6/2008
H3N2	CY032046	OK	2/13/2008
H3N2	CY173159	NY	2/6/2008
H3N2	CY032173	TX	3/13/2008
H3N2	CY030046	NE	1/24/2008
H3N2	CY034469	TX	3/5/2008
H3N2	CY044588	MA	2/14/2008
H3N2	CY044620	MA	2/19/2008
H3N2	CY032043	OK	2/22/2008
H3N2	CY044788	MA	3/2/2008
H3N2	CY037735	KY	2/27/2008
H3N2	CY037687	KY	2/20/2008
H3N2	CY031931	CO	1/27/2008
H3N2	CY031932	CO	2/4/2008
H3N2	CY044708	MA	2/24/2008
H3N2	CY030052	SC	1/3/2008
H3N2	CY031898	AR	2/8/2008
H3N2	CY030051	VA	1/23/2008
H3N2	CY032130	TX	2/1/2008
H3N2	EU779502	IN	1/22/2008
H3N2	CY032101	TX	1/22/2008
H3N2	CY032628	OK	2/27/2008
H3N2	CY031924	CA	2/12/2008
H3N2	CY031895	AR	2/4/2008
H3N2	CY031892	AR	1/23/2008
H3N2	CY031911	AR	2/13/2008
H3N2	EU885507	IN	2/20/2008
H3N2	CY032016	NV	2/8/2008
H3N2	CY032618	SC	2/29/2008
H3N2	CY032022	NM	2/11/2008
H3N2	CY173087	NY	1/18/2008
H3N2	CY030561	CA	2/2/2008
H3N2	CY031923	CA	2/10/2008
H3N2	CY037543	CA	2/19/2008
H3N2	CY044445	MA	2/24/2008
H3N2	CY044453	MA	2/25/2008
H3N2	CY032609	WA	2/27/2008
H3N2	CY032576	AR	2/22/2008
H3N2	CY034446	CA	2/20/2008
H3N2	CY030037	IL	1/17/2008
H3N2	CY031913	AR	2/15/2008
H3N2	CY031899	AR	2/11/2008
H3N2	CY031906	AR	2/14/2008
H3N2	CY031897	AR	2/6/2008
H3N2	CY038831	OH	2/21/2008
H3N2	CY032135	TX	2/4/2008
H3N2	CY031916	CA	2/2/2008
H3N2	EU779534	TX	3/12/2008
H3N2	CY044628	MA	2/19/2008
H3N2	CY044724	MA	2/24/2008
H3N2	CY032039	OK	2/14/2008
H3N2	CY032118	TX	1/22/2008
H3N2	CY032147	TX	2/14/2008
H3N2	CY032155	TX	2/19/2008
H3N2	CY032002	MS	2/8/2008
H3N2	CY031926	CA	3/8/2008
H3N2	CY032204	MD	2/5/2008
H3N2	CY032024	NM	2/13/2008
H3N2	CY031937	CO	2/12/2008
H3N2	CY173223	NY	2/27/2008
H3N2	CY037671	KY	2/14/2008
H3N2	CY044333	TX	1/7/2008
H3N2	CY032131	TX	2/5/2008
H3N2	CY032063	SC	2/25/2008
H3N2	CY032069	SC	3/3/2008
H3N2	CY032004	MS	2/5/2008
H3N2	EU852009	IA	3/23/2008
H3N2	CY032005	MS	2/5/2008
H3N2	CY030556	MS	2/7/2008
H3N2	CY032001	MS	2/8/2008
H3N2	CY037511	MS	2/14/2008
H3N2	CY037719	MS	2/25/2008
H3N2	CY030552	MS	2/5/2008
H3N2	CY030553	MS	2/6/2008
H3N2	CY030557	MS	2/6/2008
H3N2	CY030555	MS	2/5/2008
H3N2	CY032003	MS	2/8/2008
H3N2	CY032105	TX	1/22/2008
H3N2	CY031917	CA	2/3/2008
H3N2	CY031935	CO	2/13/2008
H3N2	EU716449	TX	1/15/2008
H3N2	CY032013	NV	1/17/2008
H3N2	CY030038	CO	1/24/2008
H3N2	EU716512	WI	1/30/2008
H3N2	CY031993	MD	2/5/2008
H3N2	CY032010	NE	2/14/2008
H3N2	CY173167	NY	2/10/2008
H3N2	EU716486	NJ	1/25/2008
H3N2	CY031918	CA	2/4/2008
H3N2	CY032573	TX	2/13/2008
H3N2	CY032629	OK	2/27/2008
H3N2	CY044437	MA	2/21/2008
H3N2	CY032568	TX	2/11/2008
H3N2	CY031980	LA	2/1/2008
H3N2	CY032622	TX	2/27/2008
H3N2	EU779506	MN	1/11/2008
H3N2	EU716476	GA	1/22/2008
H3N2	FJ975059	OK	1/20/2008
H3N2	EU779526	OK	2/16/2008
H3N2	FJ975060	OK	1/20/2008
H3N2	CY032124	TX	1/30/2008
H3N2	CY032038	OK	2/12/2008
H3N2	CY036999	OH	3/6/2008
H3N2	CY031889	AZ	2/7/2008
H3N2	CY032607	SD	3/6/2008
H3N2	CY034444	CA	2/20/2008
H3N2	CY032021	NM	2/7/2008
H3N2	CY031936	CO	2/12/2008
H3N2	CY032023	NM	2/11/2008
H3N2	CY039111	OH	2/19/2008
H3N2	CY032631	CA	2/22/2008
H3N2	CY034438	OK	2/21/2008
H3N2	CY030041	AL	1/25/2008
H3N2	CY032115	TX	1/23/2008
H3N2	CY032102	TX	1/22/2008
H3N2	CY032144	TX	2/12/2008
H3N2	CY032037	OK	2/12/2008
H3N2	CY044580	MA	2/14/2008
H3N2	CY032599	TX	2/10/2008
H3N2	CY037647	KY	3/20/2008
H3N2	CY044612	MA	2/19/2008
H3N2	CY030043	IL	1/17/2008
H3N2	CY032009	NE	2/8/2008
H3N2	CY044524	MA	1/31/2008
H3N2	CY044676	MA	2/21/2008
H3N2	CY044668	MA	2/21/2008
H3N2	CY044716	MA	2/24/2008
H3N2	CY044636	MA	2/19/2008
H3N2	CY032141	TX	2/7/2008
H3N2	CY032574	SD	3/11/2008
H3N2	EU885518	TN	3/21/2008
H3N2	FJ686925	TN	3/21/2008
H3N2	CY031981	LA	2/5/2008
H3N2	CY037495	OH	2/14/2008
H3N2	CY031983	LA	3/6/2008
H3N2	CY038847	KS	2/26/2008
H3N2	CY030550	MS	2/5/2008
H3N2	CY031955	IL	2/6/2008
H3N2	CY032569	IL	2/12/2008
H3N2	CY031904	AR	2/14/2008
H3N2	CY173263	NY	3/12/2008
H3N2	CY034425	SC	2/20/2008
H3N2	CY044381	NY	3/17/2008
H3N2	CY036935	PA	2/20/2008
H3N2	CY037487	KS	2/12/2008
H3N2	CY031934	CO	2/13/2008
H3N2	CY041458	OH	2/13/2008
H3N2	CY031940	FL	3/3/2008
H3N2	CY038783	MS	2/11/2008
H3N2	CY032643	OK	2/13/2008
H3N2	CY032617	SC	2/29/2008
H3N2	CY032082	SD	3/6/2008
H3N2	FJ975057	OK	1/24/2008
H3N2	CY031910	AR	2/13/2008
H3N2	CY032177	WA	2/19/2008
H3N2	CY034466	WA	2/27/2008
H3N2	CY032178	WA	2/18/2008
H3N2	CY030027	WA	1/23/2008
H3N2	CY032176	WA	2/12/2008
H3N2	CY032181	WA	2/22/2008
H3N2	CY032175	WA	1/29/2008
H3N2	CY032180	WA	2/20/2008
H3N2	CY032614	WA	2/29/2008
H3N2	CY037599	KS	2/28/2008
H3N2	CY032577	MS	2/26/2008
H3N2	CY037727	FL	2/26/2008
H3N2	CY032187	WA	3/22/2008
H3N2	CY034455	WA	3/4/2008
H3N2	CY034476	WA	3/4/2008
H3N2	CY032636	MS	2/27/2008
H3N2	CY032613	WA	2/29/2008
H3N2	EU885514	WA	3/3/2008
H3N2	CY032639	MS	2/29/2008
H3N2	CY032188	WA	3/26/2008
H3N2	CY034459	WA	3/12/2008
H3N2	CY032610	WA	2/27/2008
H3N2	CY032096	TN	3/25/2008
H3N2	CY032075	SC	3/27/2008
H3N2	CY032638	MS	2/28/2008
H3N2	CY031998	MS	3/3/2008
H3N2	CY032071	SC	3/10/2008
H3N2	CY032612	WA	2/29/2008
H3N2	CY041474	FL	3/12/2008
H3N2	CY044852	MA	3/14/2008
H3N2	EU716453	WI	2/7/2008
H3N2	CY032058	SC	1/28/2008
H3N2	CY037855	OH	2/14/2008
H3N2	CY173151	NY	2/6/2008
H3N2	CY032611	WA	2/28/2008
H3N2	CY037519	OH	2/18/2008
H3N2	CY035054	PA	1/15/2008
H3N2	CY038487	PA	2/5/2008
H3N2	CY034457	WA	3/9/2008
H3N2	CY031956	IL	2/6/2008
H3N2	CY031949	IL	2/1/2008
H3N2	EU566967	GA	1/15/2008
H3N2	CY044516	MA	1/28/2008
H3N2	CY032195	MD	1/17/2008
H3N2	CY032575	AZ	3/12/2008
H3N2	CY037623	FL	3/10/2008
H3N2	CY038871	FL	3/10/2008
H3N2	CY173279	NY	3/27/2008
H3N2	EU885538	NY	4/21/2008
H3N2	CY173295	NY	4/21/2008
H3N2	CY031883	AL	2/13/2008
H3N2	CY031879	AL	2/5/2008
H3N2	CY031952	IL	2/4/2008
H3N2	CY032033	OK	2/5/2008
H3N2	CY032062	SC	2/8/2008
H3N2	CY031957	IL	2/8/2008
H3N2	CY037615	KS	3/5/2008
H3N2	CY037879	KY	2/25/2008
H3N2	CY031900	AR	2/11/2008
H3N2	CY032571	IL	2/14/2008
H3N2	CY037807	KS	2/19/2008
H3N2	EU885522	WA	3/13/2008
H3N2	CY037535	KY	2/18/2008
H3N2	CY032073	SC	3/20/2008
H3N2	EU885536	MN	3/19/2008
H3N2	CY037639	KY	3/19/2008
H3N2	CY034465	WA	2/27/2008
H3N2	CY034449	IL	1/28/2008
H3N2	CY030045	MD	1/17/2008
H3N2	EU885499	MN	1/6/2008
H3N2	CY032203	MD	2/3/2008
H3N2	EU779500	IN	1/17/2008
H3N2	EU716505	WI	2/1/2008
H3N2	FJ686942	NY	3/6/2008
H3N2	EU885524	NJ	4/4/2008
H3N2	FJ179356	NM	5/10/2008
H3N2	CY173127	NY	1/28/2008
H3N2	CY034423	SC	2/17/2008
H3N2	CY037559	KY	2/21/2008
H3N2	EU716435	TN	1/16/2008
H3N2	EU779504	TN	2/1/2008
H3N2	CY032637	MS	2/27/2008
H3N2	CY034454	WA	3/3/2008
H3N2	CY031874	AL	1/31/2008
H3N2	CY031966	IL	2/11/2008
H3N2	CY034441	AL	2/21/2008
H3N2	CY173143	NY	2/5/2008
H3N2	CY031959	IL	2/8/2008
H3N2	CY032640	AR	2/11/2008
H3N2	CY031872	AL	1/23/2008
H3N2	CY032036	OK	2/7/2008
H3N2	CY032044	OK	2/22/2008
H3N2	CY032578	OK	2/28/2008
H3N2	CY032047	OK	3/4/2008
H3N2	CY032048	OK	3/14/2008
H3N2	CY036975	OH	2/26/2008
H3N2	CY044756	MA	2/26/2008
H3N2	CY031967	IL	2/22/2008
H3N2	EU852007	IA	3/21/2008
H3N2	CY031951	IL	2/4/2008
H3N2	CY032567	IL	2/11/2008
H3N2	CY032041	OK	2/19/2008
H3N2	CY032080	SD	2/14/2008
H3N2	CY038799	FL	2/14/2008
H3N2	CY044732	MA	2/25/2008
H3N2	CY032045	OK	2/25/2008
H3N2	CY173247	NY	3/6/2008
H3N2	CY173239	NY	3/3/2008
H3N2	CY030031	OK	1/18/2008
H3N2	CY030554	MS	2/6/2008
H3N2	CY031912	AR	2/14/2008
H3N2	CY036959	OH	2/19/2008
H3N2	CY038823	KY	2/21/2008
H3N2	CY031960	IL	2/7/2008
H3N2	CY035190	PA	2/20/2008
H3N2	CY032066	SC	2/16/2008
H3N2	CY031901	AR	2/11/2008
H3N2	CY034428	TX	2/26/2008
H3N2	CY044820	MA	4/16/2008
H3N2	CY173207	NY	2/19/2008
H3N2	EU716502	WI	1/31/2008
H3N2	CY031942	FL	4/1/2008
H3N2	CY041466	FL	2/26/2008
H3N2	EU914859	FL	3/11/2008
H3N2	CY031997	MS	3/5/2008
H3N2	CY032582	SC	2/28/2008
H3N2	CY032644	AR	2/13/2008
H3N2	CY032583	SC	2/26/2008
H3N2	CY032584	SC	2/25/2008
H3N2	CY030558	MS	2/7/2008
H3N2	CY044652	MA	2/20/2008
H3N2	CY032179	WA	2/19/2008
H3N2	EU516219	VA	12/13/2007
H3N2	CY032557	MD	12/22/2007
H3N2	EU885542	MS	1/15/2008
H3N2	FJ686931	MO	2/26/2008
H3N2	FJ549038	MO	2/26/2008
H3N2	CY031943	IL	1/17/2008
H3N2	CY032157	TX	2/11/2008
H3N2	EU885503	TN	2/4/2008
H3N2	CY032042	OK	2/19/2008
H3N2	CY039415	MS	2/14/2008
H3N2	CY032651	IL	2/12/2008
H3N2	CY031891	AZ	4/9/2008
H3N2	CY032076	SC	3/27/2008
H3N2	CY032077	SC	3/27/2008
H3N2	CY039095	OH	2/18/2008
H3N2	CY044469	MA	2/27/2008
H3N2	CY037791	KY	2/15/2008
H3N2	CY034429	AL	2/19/2008
H3N2	EU885528	IL	3/21/2008
H3N2	CY031907	AR	2/12/2008
H3N2	CY044572	MA	2/13/2008
H3N2	CY037591	KY	2/27/2008
H3N2	CY032061	SC	2/13/2008
H3N2	FJ179350	MI	4/1/2008
H3N2	CY044692	MA	2/24/2008
H3N2	CY044812	MA	3/13/2008
H3N2	CY035174	PA	2/11/2008
H3N2	CY032566	IL	2/11/2008
H3N2	CY044772	MA	2/27/2008
H3N2	CY032068	SC	2/17/2008
H3N2	CY036983	FL	2/26/2008
H3N2	CY031909	AR	2/12/2008
H3N2	CY032581	SC	2/28/2008
H3N2	CY032070	SC	3/3/2008
H3N2	CY030018	IL	1/4/2008
H3N2	EU567010	AR	1/14/2008
H3N2	CY032097	TX	1/15/2008
H3N2	CY031947	IL	1/31/2008
H3N2	CY031946	IL	1/29/2008
H3N2	CY034436	IL	2/19/2008
H3N2	CY034501	IL	2/20/2008
H3N2	CY173199	NY	2/19/2008
H3N2	CY031894	AR	2/4/2008
H3N2	CY039431	KY	3/3/2008
H3N2	CY037703	KY	2/21/2008
H3N2	EU567012	NJ	12/31/2007
H3N2	CY037711	NY	2/25/2008
H3N2	CY037823	KY	2/25/2008
H3N2	CY030015	AL	1/23/2008
H3N2	CY173215	NY	2/19/2008
H3N2	CY032030	NC	2/13/2008
H3N2	CY031885	AL	2/19/2008
H3N2	FJ686946	NY	4/21/2008
H3N2	CY032172	TX	2/29/2008
H3N2	CY038855	KY	3/10/2008
H3N2	EU567004	AR	1/4/2008
H3N2	CY034448	OH	1/18/2008
H3N2	EU779522	VA	2/1/2008
H3N2	CY034440	OH	1/18/2008
H3N2	FJ179354	MN	3/10/2008
H3N2	FJ686930	MO	2/26/2008
H3N2	CY035158	PA	1/10/2008
H3N2	CY039423	KY	2/18/2008
H3N2	CY035150	PA	1/22/2008
H3N2	CY035182	PA	2/8/2008
H3N2	CY035062	PA	1/23/2008
H3N2	CY035046	PA	1/17/2008
H3N2	CY035166	PA	1/25/2008
H3N2	CY031876	AL	2/4/2008
H3N2	CY031962	IL	2/7/2008
H3N2	CY030047	NC	1/17/2008
H3N2	EU716482	SD	1/18/2008
H3N2	CY031948	IL	1/31/2008
H3N2	CY037551	OH	2/19/2008
H3N2	CY031882	AL	2/11/2008
H3N2	CY030022	OK	1/14/2008
H3N2	CY034437	AZ	2/8/2008
H3N2	EU852001	NC	2/11/2008
H3N2	EU716437	WI	2/4/2008
H3N2	CY031965	IL	2/7/2008
H3N2	CY032012	NE	3/20/2008
H3N2	CY032079	SD	2/8/2008
H3N2	CY032078	SD	2/4/2008
H3N2	CY032081	SD	2/25/2008
H3N2	CY032084	SD	4/2/2008
H3N2	CY031984	MD	1/26/2008
H3N2	CY030042	AR	1/16/2008
H3N2	CY044492	MA	12/15/2007
H3N2	CY031963	IL	2/7/2008
H3N2	CY031929	CO	1/22/2008
H3N2	CY030020	MD	1/9/2008
H3N2	CY030035	MD	1/9/2008
H3N2	CY173103	NY	1/24/2008
H3N2	CY031992	MD	2/1/2008
H3N2	CY037479	OH	2/12/2008
H3N2	CY044804	MA	3/12/2008
H3N2	CY032049	OK	3/27/2008
H3N2	CY032562	FL	1/30/2008
H3N2	EU885509	NY	1/24/2008
H3N2	CY173135	NY	2/4/2008
H3N2	CY031914	AR	2/17/2008
H3N2	CY031905	AR	2/14/2008
H3N2	CY032201	MD	2/3/2008
H3N2	CY032202	MD	2/3/2008
H3N2	EU885512	AR	3/2/2008
H3N2	CY034462	WA	2/27/2008
H3N2	CY037871	KY	2/25/2008
H3N2	CY173095	NY	1/24/2008
H3N2	CY031989	MD	1/27/2008
H3N2	CY031985	MD	1/27/2008
H3N2	CY031988	MD	1/27/2008
H3N2	CY031987	MD	1/27/2008
H3N2	CY032199	MD	1/30/2008
H3N2	CY031991	MD	1/30/2008
H3N2	CY031986	MD	1/27/2008
H3N2	CY032184	WA	3/10/2008
H3N2	CY034456	WA	3/9/2008
H3N2	CY032198	MD	1/30/2008
H3N2	CY032196	MD	1/27/2008
H3N2	CY032197	MD	1/30/2008
H3N2	EU516217	NC	11/26/2007
H3N2	CY032028	NC	2/1/2008
H3N2	EU779530	MO	2/20/2008
H3N2	CY032067	SC	2/16/2008
H3N2	CY037527	KY	2/18/2008
H3N2	CY030024	TX	1/3/2008
H3N2	CY032027	NC	1/30/2008
H3N2	CY032641	AR	2/12/2008
H3N2	CY173119	NY	1/29/2008
H3N2	CY031915	AR	3/14/2008
H3N2	CY032642	AR	2/11/2008
H3N2	CY037631	NY	3/12/2008
H3N2	EU852005	TX	3/19/2008
H3N2	CY030040	AL	1/25/2008
H3N2	CY031954	IL	2/6/2008
H3N2	CY031958	IL	2/8/2008
H3N2	CY032026	NC	1/28/2008
H3N2	CY044357	PA	2/6/2008
H3N2	CY032186	WA	3/14/2008
H3N2	CY044508	MA	1/28/2008
H3N2	CY031964	IL	2/7/2008
H3N2	CY037815	KY	2/19/2008
H3N2	CY031908	AR	2/12/2008
H3N2	CY173255	NY	3/10/2008
H3N2	CY037839	KS	3/5/2008
H3N2	CY044476	MA	3/3/2008
H3N2	CY032626	NJ	2/27/2008
H3N2	CY035038	PA	1/23/2008
H3N2	CY032059	SC	1/31/2008
H3N2	EU716470	WI	2/1/2008
H3N2	CY037503	CA	2/13/2008
H3N2	CY031999	MS	2/6/2008
H3N2	CY031982	LA	2/7/2008
H3N2	CY031881	AL	2/11/2008
H3N2	CY032183	WA	3/6/2008
H3N2	CY037607	NY	2/28/2008
H3N2	CY037743	NY	3/6/2008
H3N2	CY034439	AL	2/20/2008
H3N2	CY044700	MA	2/24/2008
H3N2	CY032182	WA	3/6/2008
H3N2	CY034458	WA	3/12/2008
H3N2	CY034460	WA	3/19/2008
H3N2	CY032615	MA	2/26/2008
H3N2	CY172175	NY	2/29/2008
H3N2	CY032099	TX	1/20/2008
H3N2	CY034450	WA	3/5/2008
H3N2	CY031877	AL	2/5/2008
H3N2	CY031873	AL	1/30/2008
H3N2	CY030039	AR	1/14/2008
H3N2	CY031944	IL	1/17/2008
H3N2	CY031953	IL	2/5/2008
H3N2	CY031950	IL	2/4/2008
H3N2	CY173191	NY	2/18/2008
H3N2	CY031941	FL	3/20/2008
H3N2	CY031927	CA	3/18/2008
H3N2	CY031961	IL	2/7/2008
H3N2	CY032060	SC	2/6/2008
H3N2	EU779528	WI	2/4/2008
H3N2	CY038863	KY	3/10/2008
H3N2	CY032064	SC	2/25/2008
H3N2	CY036991	KS	3/5/2008
H3N2	EU779514	WI	1/23/2008
H3N2	CY039103	MS	2/18/2008
H3N2	CY031995	MA	2/11/2008
H3N2	CY031996	MA	2/13/2008
H3N2	CY044796	MA	3/11/2008
H3N2	CY031968	IL	3/13/2008
H3N2	CY037831	KY	3/4/2008
H3N2	CY037583	KY	2/27/2008
H3N2	CY036951	MS	2/11/2008
H3N2	CY032190	WA	3/31/2008
H3N2	CY032072	SC	3/19/2008
H3N2	EU885505	GA	2/7/2008
H3N2	CY031928	CO	1/16/2008
H3N2	CY032031	NC	2/1/2008
H3N2	CY030019	LA	1/15/2008
H3N2	CY032117	TX	1/22/2008
H3N2	CY034435	TX	2/20/2008
H3N2	CY032559	TX	1/29/2008
H3N2	CY031945	IL	1/29/2008
H3N2	EU779512	TN	1/31/2008
H3N2	CY032129	TX	2/1/2008
H3N2	CY044604	MA	2/18/2008
H3N2	CY044844	MA	2/20/2008
H3N2	CY032593	TX	1/28/2008
H3N2	CY032017	NJ	2/5/2008
H3N2	CY031875	AL	2/4/2008
H3N2	CY031878	AL	2/5/2008
H3N2	CY031902	AR	2/14/2008
H3N2	CY032633	IL	2/27/2008
H3N2	CY032156	TX	2/11/2008
H3N2	FJ179352	MN	4/7/2008
H3N2	FJ686948	NY	5/13/2008
H3N2	CY032185	WA	3/14/2008
H3N2	CY173287	NY	3/28/2008
H3N2	EU885530	SC	3/21/2008
H3N2	CY031880	AL	2/6/2008
H3N2	CY032093	TN	3/19/2008
H3N2	CY032095	TN	3/20/2008
H3N2	CY032094	TN	3/20/2008
H3N2	EU716469	WI	1/31/2008
H3N2	CY036927	PA	1/23/2008
H3N2	CY173231	NY	3/3/2008
H3N2	EU885534	MN	3/13/2008
H3N2	CY032083	SD	3/24/2008
H3N2	CY037887	OH	3/4/2008
H3N2	CY031893	AR	1/31/2008
H3N2	CY032143	TX	2/12/2008
H3N2	CY032652	AR	2/12/2008
H3N2	CY034434	IL	2/19/2008
H3N2	CY032621	OK	2/22/2008
H3N2	CY032086	SD	4/8/2008
H3N2	CY044748	MA	2/26/2008
H3N2	CY034464	WA	2/27/2008
H3N2	GQ895019	GA	5/3/2009
H3N2	GQ385820	MD	1/20/2009
H3N2	FJ686926	MA	10/29/2008
H3N2	FJ686935	MA	10/29/2008
H3N2	FJ686917	ID	10/7/2008
H3N2	FJ686939	ID	10/16/2008
H3N2	CY069421	NM	2/9/2009
H3N2	GQ385862	TX	3/4/2009
H3N2	CY068097	CA	4/27/2009
H3N2	GQ385889	NH	2/16/2009
H3N2	FJ686933	WA	12/8/2008
H3N2	GQ895034	FL	2/8/2009
H3N2	GQ385860	OR	2/24/2009
H3N2	GQ385822	MN	12/23/2008
H3N2	GQ369883	ND	12/15/2008
H3N2	CY093287	NJ	1/1/2009
H3N2	GQ385902	NE	12/22/2008
H3N2	GQ385858	MA	1/9/2009
H3N2	GQ895010	WA	3/9/2009
H3N2	GQ385884	IN	1/19/2009
H3N2	FJ549053	CO	10/15/2008
H3N2	CY050532	NY	4/27/2009
H3N2	GQ385932	NM	1/27/2009
H3N2	GQ385918	TX	3/18/2009
H3N2	CY068593	CA	5/6/2009
H3N2	CY068361	CA	4/1/2009
H3N2	GQ369814	CO	12/17/2008
H3N2	GQ369815	CO	12/24/2008
H3N2	FJ686937	CO	10/29/2008
H3N2	GQ369860	MN	12/28/2008
H3N2	GQ385815	CO	1/21/2009
H3N2	GQ385838	CO	1/16/2009
H3N2	GQ385864	CO	1/1/2009
H3N2	GQ895000	CA	12/3/2008
H3N2	CY173527	NY	2/22/2009
H3N2	GQ385915	NY	2/22/2009
H3N2	GQ369848	MA	12/12/2008
H3N2	KC535384	MA	12/12/2008
H3N2	GQ385894	PA	3/8/2009
H3N2	CY173511	NY	1/26/2009
H3N2	GQ385904	VA	1/5/2009
H3N2	GQ385874	SC	12/31/2008
H3N2	GQ895027	NY	1/21/2009
H3N2	GQ385929	ID	3/14/2009
H3N2	CY067937	CA	4/30/2009
H3N2	CY068201	CA	4/28/2009
H3N2	CY068145	CA	4/28/2009
H3N2	CY064815	CA	4/26/2009
H3N2	CY067221	CA	4/28/2009
H3N2	CY068161	CA	4/28/2009
H3N2	GQ369892	PA	12/11/2008
H3N2	GQ369926	WI	12/25/2008
H3N2	GQ385900	MT	1/26/2009
H3N2	FJ686922	MT	12/9/2008
H3N2	CY173559	NY	3/16/2009
H3N2	GQ385829	WA	1/25/2009
H3N2	GQ385935	TX	1/26/2009
H3N2	CY173535	NY	2/25/2009
H3N2	GQ385923	WA	3/30/2009
H3N2	CY072190	CA	5/23/2009
H3N2	CY068025	CA	5/23/2009
H3N2	GQ369906	TX	12/26/2008
H3N2	GQ895037	NV	12/16/2008
H3N2	KC535390	WI	12/23/2008
H3N2	GQ369928	WI	12/23/2008
H3N2	CY089749	MA	1/16/2009
H3N2	GQ385856	MA	1/20/2009
H3N2	CY064855	CA	4/27/2009
H3N2	CY067229	CA	5/7/2009
H3N2	CY068862	CA	4/28/2009
H3N2	GQ385920	VT	2/13/2009
H3N2	CY093343	TX	2/1/2009
H3N2	CY092353	CA	4/29/2009
H3N2	GQ385876	WA	3/3/2009
H3N2	CY068273	CA	4/29/2009
H3N2	CY072206	CA	4/26/2009
H3N2	GQ385827	NC	12/29/2008
H3N2	GQ385851	WI	2/5/2009
H3N2	GQ385835	AZ	2/27/2009
H3N2	GQ385906	WY	2/2/2009
H3N2	CY050540	NY	4/30/2009
H3N2	CY093359	AZ	3/1/2009
H3N2	CY064847	CA	4/27/2009
H3N2	CY092329	CA	4/28/2009
H3N2	CY068345	CA	3/30/2009
H3N2	CY093263	AL	2/1/2009
H3N2	GQ385926	WA	3/16/2009
H3N2	GQ385846	IA	1/2/2009
H3N2	CY173575	NY	2/19/2009
H3N2	CY093327	NV	2/1/2009
H3N2	CY068401	CA	4/30/2009
H3N2	CY064823	CA	4/27/2009
H3N2	CY068377	CA	4/30/2009
H3N2	CY066519	CA	4/28/2009
H3N2	CY068417	CA	4/30/2009
H3N2	CY068473	CA	5/2/2009
H3N2	CY068249	CA	4/28/2009
H3N2	CY068726	CA	4/29/2009
H3N2	CY064887	CA	4/27/2009
H3N2	CY068798	CA	4/28/2009
H3N2	GQ385832	WA	4/6/2009
H3N2	CY068441	CA	4/30/2009
H3N2	CY068425	CA	4/30/2009
H3N2	CY068694	CA	4/27/2009
H3N2	CY089741	MA	4/1/2009
H3N2	KC535331	WA	5/5/2009
H3N2	KC535336	WA	5/1/2009
H3N2	KC535337	WA	5/3/2009
H3N2	KC535342	WA	5/1/2009
H3N2	CY067253	CA	5/4/2009
H3N2	CY068545	CA	5/4/2009
H3N2	CY068465	CA	4/29/2009
H3N2	CY068830	CA	4/26/2009
H3N2	CY067985	CA	5/20/2009
H3N2	FJ686928	WI	12/3/2008
H3N2	CY093295	AR	2/1/2009
H3N2	CY068782	CA	4/27/2009
H3N2	GQ385825	NH	2/28/2009
H3N2	GQ369809	CA	12/20/2008
H3N2	CY068193	CA	4/28/2009
H3N2	CY068177	CA	4/28/2009
H3N2	GQ385849	WI	1/7/2009
H3N2	CY089393	MA	1/30/2009
H3N2	CY173567	NY	2/9/2009
H3N2	CY089773	MA	4/27/2009
H3N2	CY068449	CA	4/30/2009
H3N2	CY173591	NY	3/2/2009
H3N2	CY173583	NY	2/24/2009
H3N2	GQ385869	IN	4/15/2009
H3N2	CY067929	CA	4/28/2009
H3N2	CY050492	NY	4/27/2009
H3N2	CY068758	CA	4/28/2009
H3N2	CY173543	NY	3/1/2009
H3N2	GQ385891	PA	1/22/2009
H3N2	KC535318	MD	5/6/2009
H3N2	CY050708	NY	5/3/2009
H3N2	CY050700	NY	5/3/2009
H3N2	CY080475	NY	5/15/2009
H3N2	CY050564	NY	4/29/2009
H3N2	KC535319	MN	5/4/2009
H3N2	GQ895044	KS	5/1/2009
H3N2	CY068838	CA	4/25/2009
H3N2	CY068625	CA	5/18/2009
H3N2	CY081025	MA	2/12/2009
H3N2	CY089733	MA	2/27/2009
H3N2	GQ385872	MT	3/3/2009
H3N2	CY068289	CA	4/29/2009
H3N2	CY068385	CA	4/30/2009
H3N2	CY067205	CA	5/1/2009
H3N2	CY068878	CA	4/29/2009
H3N2	CY064879	CA	4/28/2009
H3N2	CY050636	NY	5/1/2009
H3N2	CY058764	NY	5/6/2009
H3N2	CY068790	CA	4/29/2009
H3N2	CY068553	CA	5/3/2009
H3N2	CY068257	CA	4/29/2009
H3N2	CY068678	CA	4/28/2009
H3N2	CY092361	CA	4/29/2009
H3N2	CY068633	CA	4/28/2009
H3N2	GQ385887	NV	4/8/2009
H3N2	CY068233	CA	4/28/2009
H3N2	CY068537	CA	5/4/2009
H3N2	CY068710	CA	4/29/2009
H3N2	CY068481	CA	4/30/2009
H3N2	GQ895031	OR	5/25/2009
H3N2	CY072198	CA	4/26/2009
H3N2	CY068489	CA	5/1/2009
H3N2	CY068337	CA	5/2/2009
H3N2	CY068225	CA	4/29/2009
H3N2	CY068209	CA	4/28/2009
H3N2	CY068185	CA	4/29/2009
H3N2	CY068305	CA	4/29/2009
H3N2	CY068814	CA	4/30/2009
H3N2	CY068734	CA	4/28/2009
H3N2	CY068774	CA	4/29/2009
H3N2	CY093279	CO	5/1/2009
H3N2	CY068153	CA	4/28/2009
H3N2	CY068750	CA	4/29/2009
H3N2	CY068846	CA	4/27/2009
H3N2	CY068241	CA	4/29/2009
H3N2	CY068313	CA	4/30/2009
H3N2	GQ385909	AZ	2/25/2009
H3N2	CY068609	CA	5/3/2009
H3N2	CY080450	NY	5/17/2009
H3N2	CY173519	NY	2/16/2009
H3N2	GQ369843	MD	12/5/2008
H3N2	CY092369	CA	4/29/2009
H3N2	CY093248	TX	2/1/2009
H3N2	GQ895022	TX	2/24/2009
H3N2	KF765565	TX	4/1/2009
H3N2	CY068321	CA	4/29/2009
H3N2	CY050580	NY	5/2/2009
H3N2	CY068585	CA	5/11/2009
H3N2	CY068129	CA	4/28/2009
H3N2	CY068009	CA	5/26/2009
H3N2	CY068017	CA	5/26/2009
H3N2	CY068121	CA	4/27/2009
H3N2	CY067953	CA	4/30/2009
H3N2	KC535458	GA	5/1/2009
H3N2	CY055083	NY	5/24/2009
H3N2	GQ895050	SC	3/9/2009
H3N2	CY093255	FL	5/1/2009
H3N2	CY068433	CA	4/30/2009
H3N2	KC535324	KS	5/9/2009
H3N2	CY068033	CA	5/11/2009
H3N2	CY068049	CA	5/11/2009
H3N2	CY173551	NY	3/16/2009
H3N2	CY068617	CA	5/5/2009
H3N2	CY089765	MA	5/11/2009
H3N2	CY068041	CA	5/26/2009
H3N2	CY067921	CA	4/27/2009
H3N2	CY068822	CA	4/27/2009
H3N2	CY068561	CA	5/11/2009
H3N2	CY067237	CA	5/2/2009
H3N2	CY068686	CA	4/28/2009
H3N2	CY068137	CA	4/28/2009
H3N2	CY067245	CA	5/1/2009
H3N2	CY068457	CA	5/1/2009
H3N2	CY068854	CA	4/26/2009
H3N2	CY068353	CA	4/30/2009
H3N2	CY068577	CA	5/11/2009
H3N2	CY067969	CA	5/4/2009
H3N2	CY068217	CA	4/28/2009
H3N2	CY068806	CA	4/29/2009
H3N2	CY067213	CA	4/30/2009
H3N2	CY068702	CA	4/28/2009
H3N2	CY068393	CA	4/30/2009
H3N2	CY067977	CA	5/4/2009
H3N2	CY068569	CA	5/9/2009
H3N2	CY068601	CA	5/18/2009
H3N2	CY068105	CA	4/27/2009
H3N2	CY068529	CA	5/6/2009
H3N2	CY068513	CA	5/6/2009
H3N2	CY064863	CA	4/27/2009
H3N2	CY068497	CA	5/1/2009
H3N2	CY068297	CA	4/27/2009
H3N2	CY068742	CA	4/28/2009
H3N2	CY068329	CA	5/1/2009
H3N2	CY068169	CA	4/29/2009
H3N2	CY068505	CA	5/1/2009
H3N2	CY068870	CA	4/28/2009
H3N2	CY069349	WA	2/9/2009
H3N2	CY068766	CA	4/28/2009
H3N2	CY092377	CA	5/1/2009
H3N2	CY067197	CA	4/29/2009
H3N2	CY050820	NY	5/20/2009
H3N2	CY050804	NY	5/17/2009
H3N2	CY068001	CA	5/19/2009
H3N2	CY068409	CA	4/30/2009
H3N2	CY050732	NY	5/5/2009
H3N2	CY050684	NY	4/29/2009
H3N2	CY068089	CA	4/25/2009
H3N2	CY068113	CA	4/25/2009
H3N2	CY068521	CA	5/6/2009
H3N2	CY067961	CA	5/9/2009
H3N2	CY070919	CA	5/9/2009
H3N2	CY050812	NY	5/15/2009
H3N2	CY050692	NY	4/27/2009
H3N2	CY068718	CA	4/28/2009
H3N2	CY050620	NY	5/2/2009
H3N2	KC535453	NY	5/23/2009
H3N2	CY050724	NY	4/30/2009
H3N2	CY068281	CA	4/29/2009
H3N2	CY050788	NY	5/11/2009
H3N2	CY058796	NY	5/19/2009
H3N2	CY067993	CA	5/11/2009
H3N2	CY068265	CA	4/30/2009
H3N2	CY067945	CA	5/4/2009
H3N2	CY050468	NY	4/26/2009
H3N2	CY050508	NY	4/28/2009
H3N2	CY050596	NY	4/27/2009
H3N2	CY050556	NY	4/28/2009
H3N2	CY058780	NY	5/18/2009
H3N2	CY080459	NY	5/4/2009
H3N2	CY080483	NY	5/23/2009
H3N2	CY058756	NY	5/1/2009
H3N2	CY084393	NY	5/6/2009
H3N2	CY050484	NY	4/28/2009
H3N2	CY050836	NY	5/11/2009
H3N2	CY050668	NY	5/1/2009
H3N2	CY050452	NY	4/27/2009
H3N2	CY050460	NY	4/27/2009
H3N2	CY050604	NY	4/27/2009
H3N2	CY050588	NY	4/28/2009
H3N2	CY050516	NY	4/28/2009
H3N2	CY058772	NY	5/13/2009
H3N2	CY050796	NY	5/13/2009
H3N2	CY050572	NY	4/28/2009
H3N2	CY058804	NY	5/24/2009
H3N2	CY080467	NY	5/16/2009
H3N2	CY050780	NY	5/18/2009
H3N2	CY055099	NY	5/20/2009
H3N2	CY050716	NY	4/27/2009
H3N2	CY050500	NY	4/28/2009
H3N2	CY050740	NY	4/28/2009
H3N2	CY050676	NY	4/29/2009
H3N2	CY089629	NY	5/21/2009
H3N2	CY084385	NY	4/28/2009
H3N2	KC535452	MD	5/11/2009
H3N2	CY050524	NY	4/28/2009
H3N2	CY058748	NY	4/28/2009
H3N2	CY050628	NY	4/29/2009
H3N2	KC882784	CA	12/8/2010
H3N2	KC882775	WA	12/2/2010
H3N2	CY084298	NV	12/6/2010
H3N2	KC882702	SC	12/2/2010
H3N2	CY111382	MA	3/5/2011
H3N2	KC882820	IL	1/4/2011
H3N2	KC882781	AZ	11/9/2010
H3N2	KC883278	SC	10/3/2010
H3N2	KC882974	KS	2/14/2011
H3N2	KC883070	IL	1/22/2011
H3N2	KC882992	IL	1/22/2011
H3N2	KC883261	MD	12/22/2010
H3N2	CY093232	DC	11/23/2010
H3N2	KC883264	CO	2/6/2011
H3N2	KC883000	FL	2/3/2011
H3N2	KC883342	NH	1/17/2011
H3N2	KC882589	AR	1/6/2011
H3N2	KC882979	IN	1/15/2011
H3N2	KC882950	VA	1/11/2011
H3N2	KC883039	AL	4/4/2011
H3N2	CY167732	TN	3/16/2011
H3N2	KC882834	NH	11/23/2010
H3N2	KC882577	NC	12/9/2010
H3N2	KC883364	IN	2/17/2011
H3N2	KC883320	DC	1/2/2011
H3N2	KC882551	WV	1/8/2011
H3N2	KC882709	IN	12/13/2010
H3N2	KC882548	WV	1/2/2011
H3N2	KC883362	FL	2/12/2011
H3N2	KC883147	MO	3/2/2011
H3N2	KC882772	OR	11/23/2010
H3N2	CY111318	MA	2/18/2011
H3N2	CY084311	TX	12/29/2010
H3N2	KC882908	CA	1/16/2011
H3N2	KC882883	NJ	11/28/2010
H3N2	CY093224	DC	11/17/2010
H3N2	KC882867	DC	12/29/2010
H3N2	KC883137	NY	3/1/2011
H3N2	CY116699	MA	1/19/2011
H3N2	KC883198	RI	3/7/2011
H3N2	KC882698	MT	10/24/2010
H3N2	KC882681	GA	10/22/2010
H3N2	KC883323	VT	1/10/2011
H3N2	KC882855	MN	12/19/2010
H3N2	KC883120	MN	1/4/2011
H3N2	KC882843	MN	12/7/2010
H3N2	KC882845	MN	11/25/2010
H3N2	KC882870	MN	11/23/2010
H3N2	KC882851	MN	12/6/2010
H3N2	KC882609	NV	2/8/2011
H3N2	KC882541	ME	12/28/2010
H3N2	KC882873	MN	12/28/2010
H3N2	KC882455	WY	12/21/2010
H3N2	KC883223	NE	3/10/2011
H3N2	KC882488	NE	1/20/2011
H3N2	CY116707	MA	2/1/2011
H3N2	KC882896	KS	12/26/2010
H3N2	CY167620	TN	2/25/2011
H3N2	CY167628	TN	3/7/2011
H3N2	CY111238	MA	1/15/2011
H3N2	CY111174	MA	1/13/2011
H3N2	CY111358	MA	2/28/2011
H3N2	CY111302	MA	2/16/2011
H3N2	CY134609	MA	2/25/2011
H3N2	KC883233	MA	12/31/2010
H3N2	CY134529	MA	2/13/2011
H3N2	CY111342	MA	2/24/2011
H3N2	CY111142	MA	1/3/2011
H3N2	KC882621	MA	1/9/2011
H3N2	KC882536	ME	1/3/2011
H3N2	KC882563	NJ	1/11/2011
H3N2	KC882557	NJ	1/11/2011
H3N2	KC883165	VT	4/12/2011
H3N2	CY111446	MA	3/17/2011
H3N2	KC882813	ND	1/14/2011
H3N2	CY111390	MA	2/26/2011
H3N2	KC882849	VT	12/21/2010
H3N2	KC882806	WI	12/28/2010
H3N2	KC882856	VT	12/22/2010
H3N2	KC882521	NJ	2/3/2011
H3N2	KC882595	NC	2/1/2011
H3N2	KC882499	MA	3/4/2011
H3N2	KC882862	DE	12/20/2010
H3N2	KC882879	VT	1/5/2011
H3N2	KC883156	NY	4/13/2011
H3N2	KC882941	NH	1/31/2011
H3N2	CY134545	MA	2/15/2011
H3N2	KC882739	LA	12/7/2010
H3N2	CY111246	MA	1/28/2011
H3N2	KC882764	NV	11/5/2010
H3N2	KC883207	KY	10/18/2010
H3N2	KC882882	VT	1/10/2011
H3N2	KC882497	MA	12/15/2010
H3N2	CY111134	MA	1/4/2011
H3N2	KC882888	NJ	12/7/2010
H3N2	KC883302	GA	12/31/2010
H3N2	CY139586	MA	1/25/2011
H3N2	CY111214	MA	1/19/2011
H3N2	KC883104	DE	3/6/2011
H3N2	CY111182	MA	1/13/2011
H3N2	KC882512	PA	12/12/2010
H3N2	CY111454	MA	3/23/2011
H3N2	KC882822	SD	1/6/2011
H3N2	KC883110	VT	3/6/2011
H3N2	CY091565	SC	1/28/2011
H3N2	KC882662	SC	11/12/2010
H3N2	KC883356	SC	2/14/2011
H3N2	CY111350	MA	2/26/2011
H3N2	KC882917	WA	1/22/2011
H3N2	CY111326	MA	2/21/2011
H3N2	CY111310	MA	2/18/2011
H3N2	CY084327	NC	1/4/2011
H3N2	KC882946	VT	2/7/2011
H3N2	KC882553	NJ	12/28/2010
H3N2	KC883129	NY	1/31/2011
H3N2	CY111422	MA	3/12/2011
H3N2	KC882953	MN	1/19/2011
H3N2	KC882591	RI	1/25/2011
H3N2	KC882944	VT	2/7/2011
H3N2	CY117581	MA	2/14/2011
H3N2	CY134601	MA	2/24/2011
H3N2	KC883142	DE	4/11/2011
H3N2	CY134505	MA	2/10/2011
H3N2	KC883114	VA	2/2/2011
H3N2	CY134593	MA	2/22/2011
H3N2	KC883306	TN	12/27/2010
H3N2	KC882893	VT	1/18/2011
H3N2	KC882523	MD	2/7/2011
H3N2	KC882502	RI	3/3/2011
H3N2	KC883427	MD	3/27/2011
H3N2	KC883209	PA	10/28/2010
H3N2	KC882721	ND	12/13/2010
H3N2	KC883297	LA	10/7/2010
H3N2	KC882509	WY	12/16/2010
H3N2	KC882729	WI	11/12/2010
H3N2	KC882618	RI	3/7/2011
H3N2	KC882462	FL	12/10/2010
H3N2	CY084303	FL	12/10/2010
H3N2	KC882935	NH	1/13/2011
H3N2	KC883292	CA	10/5/2010
H3N2	KC882777	CA	11/13/2010
H3N2	KC882752	MA	1/9/2011
H3N2	CY134481	MA	1/27/2011
H3N2	CY111190	MA	1/21/2011
H3N2	CY111166	MA	1/12/2011
H3N2	CY134513	MA	2/12/2011
H3N2	CY111270	MA	2/7/2011
H3N2	KC882491	OK	12/7/2010
H3N2	KC883307	MI	1/4/2011
H3N2	KC882624	NE	1/27/2011
H3N2	CY111230	MA	1/13/2011
H3N2	KC883017	UT	3/10/2011
H3N2	KC883374	MT	4/5/2011
H3N2	KC883240	NC	1/27/2011
H3N2	CY084300	NV	11/4/2010
H3N2	KC882604	WY	11/28/2010
H3N2	KC882836	NY	12/1/2010
H3N2	CY117589	MA	3/9/2011
H3N2	KC882891	DC	12/31/2010
H3N2	KC882801	AL	11/3/2010
H3N2	KC882665	SC	11/28/2010
H3N2	KC882811	WI	1/6/2011
H3N2	CY111222	MA	1/13/2011
H3N2	KC882968	IA	2/19/2011
H3N2	CY084299	AL	12/16/2010
H3N2	KC882465	AL	12/16/2010
H3N2	KC882999	MT	2/9/2011
H3N2	KC883353	MT	1/10/2011
H3N2	KC883424	KS	3/29/2011
H3N2	KC883102	NH	3/1/2011
H3N2	KC883258	ID	1/5/2011
H3N2	KC882526	ME	2/3/2011
H3N2	CY111334	MA	2/23/2011
H3N2	CY084330	SC	1/3/2011
H3N2	KC882584	ID	1/2/2011
H3N2	KC882479	TX	12/31/2010
H3N2	CY084328	OK	1/5/2011
H3N2	CY084324	MA	1/10/2011
H3N2	KC883350	FL	1/17/2011
H3N2	KC883010	MT	3/2/2011
H3N2	KC883407	WA	3/8/2011
H3N2	KC883008	MT	3/2/2011
H3N2	CY084302	CO	12/17/2010
H3N2	KC882674	UT	10/14/2010
H3N2	CY084326	NV	1/18/2011
H3N2	KC883086	NV	4/4/2011
H3N2	KC882902	CA	1/15/2011
H3N2	KC883038	WY	3/23/2011
H3N2	KC883435	MN	4/18/2011
H3N2	KC883084	OR	3/28/2011
H3N2	KC882685	UT	11/3/2010
H3N2	CY084306	OK	10/18/2010
H3N2	CY125717	MA	2/21/2011
H3N2	KC882876	VT	1/2/2011
H3N2	KC883327	VA	12/27/2010
H3N2	CY111430	MA	3/16/2011
H3N2	KC882719	MT	12/26/2010
H3N2	CY111546	MA	2/8/2011
H3N2	CY111414	MA	3/14/2011
H3N2	KC883131	IA	4/1/2011
H3N2	CY084316	CO	1/18/2011
H3N2	CY116715	MA	3/1/2011
H3N2	CY134561	MA	2/14/2011
H3N2	KC882530	CO	3/25/2011
H3N2	KC883135	WV	3/29/2011
H3N2	KC883281	UT	12/4/2010
H3N2	KC883012	OH	3/1/2011
H3N2	CY111158	MA	1/11/2011
H3N2	KC883288	WI	11/2/2010
H3N2	KC882574	AL	11/7/2010
H3N2	CY084317	DE	1/4/2011
H3N2	KC883106	VT	3/4/2011
H3N2	CY111126	MA	1/3/2011
H3N2	KC883348	DE	2/8/2011
H3N2	KC882924	DE	1/25/2011
H3N2	KC882804	IL	12/21/2010
H3N2	KC883291	WI	12/1/2010
H3N2	KC882682	UT	11/15/2010
H3N2	KC882707	MT	12/9/2010
H3N2	KC882744	UT	1/18/2011
H3N2	KC883044	GA	4/12/2011
H3N2	KC883034	MI	3/18/2011
H3N2	KC883121	CT	3/3/2011
H3N2	KC883420	VA	3/2/2011
H3N2	KC883338	CA	2/1/2011
H3N2	KC882938	NH	2/1/2011
H3N2	KC883429	VT	5/3/2011
H3N2	KC883003	WI	2/25/2011
H3N2	CY111438	MA	3/17/2011
H3N2	KC883152	CT	4/2/2011
H3N2	CY111470	MA	4/25/2011
H3N2	CY111366	MA	3/2/2011
H3N2	KC883158	MN	3/18/2011
H3N2	KC883018	WI	3/6/2011
H3N2	CY134577	MA	2/18/2011
H3N2	KC883160	MN	5/8/2011
H3N2	KC882538	PA	3/15/2011
H3N2	KC883387	WI	5/3/2011
H3N2	KC883315	CT	11/24/2010
H3N2	KC883246	ID	3/15/2011
H3N2	CY117597	MA	3/21/2011
H3N2	CY167564	TN	2/7/2011
H3N2	KC882758	TX	10/14/2010
H3N2	KC883150	NH	4/11/2011
H3N2	KC882695	KY	11/9/2010
H3N2	KC882518	MA	2/7/2011
H3N2	KC882506	KY	12/15/2010
H3N2	CY167572	TN	2/7/2011
H3N2	KC883345	KS	1/21/2011
H3N2	KC883022	IN	3/12/2011
H3N2	CY167612	TN	2/22/2011
H3N2	CY084314	CA	1/11/2011
H3N2	KC883139	NE	4/4/2011
H3N2	CY111150	MA	1/5/2011
H3N2	KC883057	MA	1/5/2011
H3N2	CY091557	TX	1/25/2011
H3N2	KC883390	TX	1/12/2011
H3N2	KC882459	TX	12/7/2010
H3N2	CY084309	TX	12/21/2010
H3N2	CY084310	TX	12/29/2010
H3N2	KC883234	IN	12/19/2010
H3N2	KC882630	KY	1/18/2011
H3N2	KC882742	TX	12/28/2010
H3N2	CY084312	AZ	1/7/2011
H3N2	KC882482	CA	12/14/2010
H3N2	CY084297	AZ	12/6/2010
H3N2	KC882493	AZ	12/6/2010
H3N2	KC883359	ND	2/8/2011
H3N2	KC883049	WI	4/15/2011
H3N2	KC883030	MS	4/12/2011
H3N2	KC882615	MS	3/15/2011
H3N2	KC883413	AZ	2/17/2011
H3N2	CY111406	MA	3/13/2011
H3N2	KC883054	FL	5/1/2011
H3N2	KC882982	AL	1/5/2011
H3N2	KC893175	MS	2/8/2011
H3N2	KC882929	DE	1/25/2011
H3N2	KC883415	NM	4/7/2011
H3N2	KC882724	FL	12/29/2010
H3N2	KC882736	WA	12/10/2010
H3N2	CY167644	TN	3/2/2011
H3N2	CY167652	TN	3/7/2011
H3N2	CY167317	TN	3/31/2011
H3N2	CY084313	AZ	1/10/2011
H3N2	KC883380	MI	4/5/2011
H3N2	KC882830	DE	11/30/2010
H3N2	KC882533	NE	2/25/2011
H3N2	KC882860	IA	12/30/2010
H3N2	CY167516	TN	1/21/2011
H3N2	CY084315	CO	1/3/2011
H3N2	CY111198	MA	1/18/2011
H3N2	CY084333	TX	1/11/2011
H3N2	KC882601	CO	11/23/2010
H3N2	KC882692	FL	10/30/2010
H3N2	KC882734	TX	12/6/2010
H3N2	KC882598	MS	2/8/2011
H3N2	KC882994	WI	2/8/2011
[truncated: 2,430 more rows]
